# Supplementary material for: Toward the Analysis of Volatile Organic Compounds from Tomato Plants (Solanum lycopersicum L.) Treated with Trichoderma virens or/and Botrytis cinerea
Source: Cells. 2023 Apr 27;12(9):1271. doi: 10.3390/cells12091271 (PMC10177525; doi:10.3390/cells12091271)
Supplement: Supplementary file 1 [file cells-12-01271-s001.zip]

Archive with 1 entries (1 files):
- cells-2203451-supplementary.pdf
